# Supplementary material for: Causal association of obesity with epigenetic aging and telomere length: a bidirectional mendelian randomization study
Source: Lipids Health Dis. 2024 Mar 12;23:78. doi: 10.1186/s12944-024-02042-y (PMC10935937; doi:10.1186/s12944-024-02042-y)
Supplement: Supplementary file 2 — Additional file 2:Supplementary Table 1. Obesity instrumental variables, Supplementary Table 2. Epigenetic age and Telomere instrumental variables, Supplementary Table 3. Palindromic SNPs and Outlier SNPs, Supplementary Table 4. Results of MR analysis of causal association of obesity with epigenetic age and telomeres, Supplementary Table 5. Heterogeneity and pleiotropy of Obesity and Epigenetic age, Supplementary Table 6. Heterogeneity and pleiotropy of Obesity and Telomere, Supplementary Table 7. Heterogeneity and pleiotropy of Epigenetic age and Obesity, Supplementary Table 8. Heterogeneity and pleiotropy of Telomere age and Obesity [file 12944_2024_2042_MOESM2_ESM.xlsx]

## Sheet: Supplementary Table 1
Supplementary Table 1 Obesity instrumental variables
Exprosure	SNP	EA	OA	Beta	SE	P	F
BMI	rs9370261	T	C	0.0231	0.0042	3.4e-08	30.25
BMI	rs6050446	G	A	0.0343	0.0047	4.4e-13	53.2589
BMI	rs7704281	A	G	0.0271	0.0041	6.5e-11	43.6889
BMI	rs2943465	C	T	0.0248	0.0039	2e-10	40.4366
BMI	rs4495304	C	T	-0.0194	0.0033	5e-09	34.5601
BMI	rs17119937	C	T	0.0212	0.0036	5.6e-09	34.679
BMI	rs13069244	A	G	0.0187	0.0032	3e-09	34.1494
BMI	rs9688431	C	T	-0.0231	0.0035	2.4e-11	43.56
BMI	rs10247983	A	G	0.0201	0.0033	1.7e-09	37.0992
BMI	rs17535749	A	G	0.015	0.0027	2.5e-08	30.8642
BMI	rs380857	A	C	-0.0151	0.0027	3.6e-08	31.2771
BMI	rs17425707	C	T	0.0167	0.0028	4.4e-09	35.5727
BMI	rs10984756	G	C	0.0174	0.0029	1.1e-09	36
BMI	rs17663412	A	C	0.0157	0.0027	6.1e-09	33.8121
BMI	rs12675063	T	A	0.0156	0.0026	1.3e-09	36
BMI	rs7899106	G	A	0.0331	0.0037	1e-18	80.0299
BMI	rs10858334	G	C	0.0143	0.0026	2.7e-08	30.25
BMI	rs17446257	A	G	0.0153	0.0026	2.9e-09	34.6287
BMI	rs12762034	C	T	0.024	0.0032	7.3e-14	56.25
BMI	rs12914489	A	G	0.0165	0.0026	3.8e-10	40.2737
BMI	rs12933482	G	A	0.0186	0.0028	4.9e-11	44.1276
BMI	rs10518694	A	C	0.0146	0.0025	3.3e-09	34.1056
BMI	rs226000	T	C	0.0119	0.0022	3.6e-08	29.2583
BMI	rs1535660	C	T	-0.0147	0.0025	5.2e-09	34.5744
BMI	rs1241986	A	G	-0.0139	0.0024	1.1e-08	33.5434
BMI	rs7811342	C	T	-0.0197	0.0029	1.1e-11	46.1463
BMI	rs11505821	T	A	0.0311	0.0035	2.7e-19	78.9559
BMI	rs3764835	A	G	-0.0141	0.0024	3.1e-09	34.5156
BMI	rs3904244	A	T	0.0155	0.0025	4.3e-10	38.44
BMI	rs4589691	G	C	0.0141	0.0024	4.7e-09	34.5156
BMI	rs4722398	T	C	0.0158	0.0025	3.6e-10	39.9424
BMI	rs774246	G	A	0.0153	0.0025	5.4e-10	37.4544
BMI	rs1445652	A	G	0.0123	0.0022	4.3e-08	31.2583
BMI	rs6591407	A	C	-0.0118	0.0021	1.9e-08	31.5737
BMI	rs7615297	G	C	-0.0149	0.0024	5.7e-10	38.5434
BMI	rs262130	T	C	0.0127	0.0023	1.8e-08	30.4896
BMI	rs1112613	A	G	-0.0133	0.0023	3.4e-09	33.4386
BMI	rs7148846	G	T	0.0124	0.0022	2.2e-08	31.7686
BMI	rs1409818	T	C	0.0201	0.0029	2.5e-12	48.0392
BMI	rs7117238	A	G	-0.0131	0.0022	2.5e-09	35.4566
BMI	rs17499593	G	C	0.0125	0.0022	1.1e-08	32.2831
BMI	rs7550711	T	C	0.0649	0.005	3.2e-38	168.48
BMI	rs12098284	T	C	0.0178	0.0026	1.8e-11	46.8698
BMI	rs11538	G	A	0.0135	0.0023	3.3e-09	34.4518
BMI	rs12629015	G	A	-0.0135	0.0023	2.1e-09	34.4518
BMI	rs2051559	C	T	0.0176	0.0026	5e-12	45.8225
BMI	rs4310573	T	C	0.0116	0.0021	3.5e-08	30.5125
BMI	rs4148155	G	A	-0.0188	0.0026	5e-13	52.284
BMI	rs8071182	A	G	0.0133	0.0022	2.1e-09	36.5475
BMI	rs4430672	C	T	-0.0127	0.0022	3.9e-09	33.3244
BMI	rs1982441	T	G	0.0175	0.0026	7e-12	45.3033
BMI	rs9478671	G	A	0.012	0.0021	1.7e-08	32.6531
BMI	rs2143253	A	G	-0.0188	0.0026	1.1e-12	52.284
BMI	rs934224	T	C	0.0107	0.002	4.7e-08	28.6225
BMI	rs17014375	G	T	0.0172	0.0025	1.1e-11	47.3344
BMI	rs10009336	T	C	-0.014	0.0022	2.2e-10	40.4959
BMI	rs7724675	A	G	-0.0119	0.0021	9.5e-09	32.1111
BMI	rs2868975	A	G	-0.0143	0.0023	2.2e-10	38.656
BMI	rs876605	G	A	-0.0108	0.002	3.4e-08	29.16
BMI	rs2832283	A	G	0.0115	0.002	5.8e-09	33.0625
BMI	rs17001561	A	G	0.0151	0.0023	3.8e-11	43.1021
BMI	rs12564992	G	A	0.0196	0.0026	5.3e-14	56.8284
BMI	rs7761673	A	T	-0.0126	0.0021	1.9e-09	36
BMI	rs11908637	A	G	-0.012	0.0021	4.9e-09	32.6531
BMI	rs17033117	T	C	0.0137	0.0022	8.9e-10	38.7789
BMI	rs2283093	T	C	0.0127	0.0021	3.1e-09	36.5737
BMI	rs17551974	A	C	-0.0141	0.0022	1.9e-10	41.0764
BMI	rs7703576	C	T	0.0103	0.0019	4.8e-08	29.3878
BMI	rs4842491	T	C	0.0098	0.0018	4e-08	29.642
BMI	rs11781699	C	T	0.0132	0.0021	3.1e-10	39.5102
BMI	rs11173522	A	C	0.0128	0.0021	1.1e-09	37.1519
BMI	rs872281	T	C	-0.0151	0.0023	4.7e-11	43.1021
BMI	rs12779328	T	C	0.0105	0.0019	4.5e-08	30.5402
BMI	rs947612	A	G	-0.0116	0.002	5.6e-09	33.64
BMI	rs7358465	T	C	0.0103	0.0019	3e-08	29.3878
BMI	rs10971709	T	C	0.0132	0.0021	6.2e-10	39.5102
BMI	rs4783830	A	G	-0.0105	0.0019	2.4e-08	30.5402
BMI	rs4954638	C	A	-0.0118	0.002	2.9e-09	34.81
BMI	rs999889	A	G	-0.0108	0.0019	1.4e-08	32.3102
BMI	rs17311369	T	C	-0.0104	0.0019	3.1e-08	29.9612
BMI	rs818524	C	T	0.0106	0.0019	3.4e-08	31.1247
BMI	rs9806742	A	G	0.0208	0.0026	1.4e-15	64
BMI	rs1465900	C	A	-0.0125	0.002	4.8e-10	39.0625
BMI	rs6772756	G	A	-0.0104	0.0019	4e-08	29.9612
BMI	rs17056301	C	T	0.0118	0.002	2.4e-09	34.81
BMI	rs1804528	A	G	0.0109	0.002	3e-08	29.7025
BMI	rs12334877	A	G	-0.0144	0.0022	7.7e-11	42.843
BMI	rs17238110	G	A	-0.0353	0.005	2e-12	49.8436
BMI	rs156201	C	G	0.0123	0.002	5.8e-10	37.8225
BMI	rs10747488	A	C	-0.0123	0.002	1.2e-09	37.8225
BMI	rs9300422	G	A	-0.0103	0.0018	4e-09	32.7438
BMI	rs1538247	C	T	0.0108	0.0019	1e-08	32.3102
BMI	rs2246012	C	T	0.0158	0.0022	3.1e-13	51.5785
BMI	rs1885728	A	G	0.0108	0.0019	1e-08	32.3102
BMI	rs294704	T	G	-0.0113	0.0019	4e-09	35.3712
BMI	rs13287131	C	T	0.0123	0.002	6.8e-10	37.8225
BMI	rs1006896	C	A	-0.0234	0.0027	5.5e-18	75.1111
BMI	rs4937870	G	A	-0.0109	0.0019	8.8e-09	32.9114
BMI	rs4148866	T	C	0.0098	0.0018	4e-08	29.642
BMI	rs9783858	T	C	0.0091	0.0017	3.3e-08	28.654
BMI	rs16851483	T	G	0.0369	0.0035	3.2e-26	111.152
BMI	rs865809	G	A	-0.0127	0.002	5.4e-10	40.3225
BMI	rs10510419	T	G	-0.0177	0.0023	2.2e-14	59.2231
BMI	rs2931434	T	C	-0.0104	0.0018	1.4e-08	33.3827
BMI	rs3754963	T	A	-0.0123	0.002	3.3e-10	37.8225
BMI	rs9927848	A	C	-0.0122	0.002	6.4e-10	37.21
BMI	rs4482463	A	C	-0.0331	0.0033	2.8e-23	100.607
BMI	rs8181823	C	A	0.0127	0.002	4.1e-10	40.3225
BMI	rs11115176	C	T	-0.0121	0.0019	2e-10	40.5568
BMI	rs705217	G	T	-0.0102	0.0018	9.3e-09	32.1111
BMI	rs2285178	C	T	0.0112	0.0019	9.4e-09	34.7479
BMI	rs11170468	C	A	-0.0123	0.0019	1.9e-10	41.9086
BMI	rs852056	C	T	-0.0128	0.002	1.8e-10	40.96
BMI	rs1830074	C	T	0.0115	0.0019	1.4e-09	36.6343
BMI	rs13147390	C	T	0.0103	0.0018	1e-08	32.7438
BMI	rs6561943	T	C	0.0119	0.0019	4.2e-10	39.2271
BMI	rs8123881	G	A	0.0196	0.0024	4.4e-16	66.6944
BMI	rs2423668	C	T	-0.0105	0.0019	2.8e-08	30.5402
BMI	rs4786903	G	A	0.0125	0.002	3.5e-10	39.0625
BMI	rs1624134	C	G	0.0101	0.0018	1.1e-08	31.4846
BMI	rs946824	C	T	-0.0206	0.0026	1.1e-15	62.7751
BMI	rs7998796	G	A	0.0105	0.0018	1.1e-08	34.0278
BMI	rs9375702	T	C	-0.0115	0.0019	7.9e-10	36.6343
BMI	rs6673081	C	T	-0.01	0.0018	1.8e-08	30.8642
BMI	rs3829849	T	C	0.0098	0.0017	5.9e-09	33.2318
BMI	rs2007231	T	C	-0.0104	0.0018	5.2e-09	33.3827
BMI	rs7819514	A	G	-0.0107	0.0018	5.7e-09	35.3364
BMI	rs4518345	A	G	-0.0117	0.0019	1e-09	37.9197
BMI	rs6471941	A	G	0.0156	0.0021	3.1e-13	55.1837
BMI	rs6443750	C	T	0.0148	0.0021	3.2e-12	49.6689
BMI	rs825688	T	C	-0.0095	0.0017	4.7e-08	31.2284
BMI	rs806600	G	A	-0.0095	0.0017	3.3e-08	31.2284
BMI	rs3844598	G	A	0.0095	0.0017	3.8e-08	31.2284
BMI	rs175165	G	T	-0.0103	0.0018	5.2e-09	32.7438
BMI	rs10915840	A	G	-0.0118	0.0019	1.3e-09	38.5706
BMI	rs6500208	A	G	0.014	0.002	4.1e-12	49
BMI	rs9547153	G	A	0.0098	0.0017	8.7e-09	33.2318
BMI	rs4556997	A	C	0.0197	0.0024	6.9e-17	67.3767
BMI	rs11615578	T	C	0.013	0.002	8.1e-11	42.25
BMI	rs11889536	G	A	-0.0189	0.0024	6.4e-15	62.0156
BMI	rs11738695	A	C	0.0097	0.0017	2e-08	32.5571
BMI	rs491711	C	A	-0.0115	0.0019	1.1e-09	36.6343
BMI	rs208015	C	T	-0.0356	0.0034	1.4e-25	109.633
BMI	rs10192119	G	T	0.0166	0.0022	3e-14	56.9339
BMI	rs11656076	A	G	-0.0142	0.0021	5.6e-12	45.7234
BMI	rs998732	G	A	-0.0171	0.0022	2e-14	60.4153
BMI	rs6448587	C	A	-0.0167	0.0023	2.3e-13	52.7202
BMI	rs4358081	C	A	0.0097	0.0017	1.5e-08	32.5571
BMI	rs1937683	T	C	0.0109	0.0018	3.2e-09	36.6698
BMI	rs12328930	C	T	0.0098	0.0017	1.8e-08	33.2318
BMI	rs1982725	T	C	0.0097	0.0017	3.3e-08	32.5571
BMI	rs4968656	G	A	0.0116	0.0019	8.2e-10	37.2742
BMI	rs10248136	T	C	-0.0097	0.0017	2e-08	32.5571
BMI	rs1656377	C	T	0.0099	0.0017	1.6e-08	33.9135
BMI	rs2600226	T	C	-0.0116	0.0019	3.7e-10	37.2742
BMI	rs1522569	G	T	-0.0164	0.0022	2.9e-13	55.5702
BMI	rs8097672	T	A	0.02	0.0025	8.4e-16	64
BMI	rs1891216	G	T	0.0107	0.0018	2.4e-09	35.3364
BMI	rs3902951	G	T	0.0134	0.002	7e-12	44.89
BMI	rs7334078	C	T	-0.0121	0.0019	2.2e-10	40.5568
BMI	rs685870	C	T	0.012	0.0019	2.4e-10	39.8892
BMI	rs7024334	G	T	-0.0138	0.002	3.1e-12	47.61
BMI	rs7694732	G	A	-0.0099	0.0017	8.7e-09	33.9135
BMI	rs17424296	A	G	-0.0108	0.0018	2.4e-09	36
BMI	rs3732084	C	T	0.0107	0.0018	1.1e-09	35.3364
BMI	rs9408882	A	G	-0.0093	0.0016	1.3e-08	33.7852
BMI	rs7626079	T	C	0.011	0.0018	1.6e-09	37.3457
BMI	rs10243319	C	T	-0.0107	0.0018	1.2e-09	35.3364
BMI	rs16953563	A	G	-0.0134	0.002	1.5e-11	44.89
BMI	rs13250058	T	G	0.0112	0.0018	2.9e-10	38.716
BMI	rs1843328	A	C	-0.0099	0.0017	7.9e-09	33.9135
BMI	rs10408324	T	C	-0.0124	0.0019	9.5e-11	42.5928
BMI	rs4800191	C	G	0.0103	0.0017	2.5e-09	36.7093
BMI	rs10478110	C	A	0.01	0.0017	9.6e-09	34.6021
BMI	rs10811871	G	A	-0.0108	0.0018	1.6e-09	36
BMI	rs17789218	C	T	0.013	0.0019	7.4e-12	46.8144
BMI	rs2836964	C	T	-0.011	0.0018	1.3e-09	37.3457
BMI	rs3806114	A	G	-0.0113	0.0018	3.4e-10	39.4105
BMI	rs8027205	G	C	-0.0108	0.0018	1.4e-09	36
BMI	rs1492767	T	C	0.0094	0.0016	1e-08	34.5156
BMI	rs1476322	A	G	0.0101	0.0017	5e-09	35.2976
BMI	rs12888545	G	A	0.0136	0.002	9.1e-12	46.24
BMI	rs6556301	T	G	-0.0111	0.0018	4.1e-10	38.0278
BMI	rs12422552	C	G	-0.0134	0.002	1.6e-11	44.89
BMI	rs7685048	T	C	-0.0101	0.0017	4.1e-09	35.2976
BMI	rs11251352	G	A	0.0109	0.0018	7e-10	36.6698
BMI	rs1552893	G	A	-0.0126	0.0019	8.1e-11	43.9778
BMI	rs9379827	A	C	-0.0132	0.0019	6.9e-12	48.2659
BMI	rs17203016	G	A	0.015	0.002	2.1e-13	56.25
BMI	rs2411182	A	G	0.0123	0.0019	7.7e-11	41.9086
BMI	rs12364470	G	T	0.0178	0.0022	1.1e-15	65.4628
BMI	rs33500	T	C	-0.0167	0.0022	4.3e-14	57.6219
BMI	rs1268065	A	G	-0.0102	0.0017	1e-09	36
BMI	rs2875762	C	G	0.0139	0.002	1.2e-11	48.3025
BMI	rs1884389	T	C	-0.0103	0.0017	4e-09	36.7093
BMI	rs4813619	T	G	-0.0108	0.0018	2.3e-09	36
BMI	rs12922346	C	G	0.0136	0.002	1e-11	46.24
BMI	rs7037266	A	C	-0.0112	0.0018	3.5e-10	38.716
BMI	rs7826312	C	T	0.0104	0.0017	4.9e-10	37.4256
BMI	rs769449	A	G	-0.0254	0.0027	2.3e-20	88.4993
BMI	rs3800637	C	T	0.0115	0.0018	5.1e-10	40.8179
BMI	rs331966	C	A	0.0112	0.0018	3.2e-10	38.716
BMI	rs13174863	G	A	0.0192	0.0023	2.9e-16	69.6862
BMI	rs3828783	A	G	-0.0165	0.0021	5.6e-15	61.7347
BMI	rs4906908	G	T	0.0103	0.0017	2.5e-09	36.7093
BMI	rs902695	A	G	-0.0103	0.0017	2.2e-09	36.7093
BMI	rs7844647	C	T	-0.0123	0.0018	2.8e-11	46.6944
BMI	rs138289	T	A	-0.0103	0.0017	3.3e-09	36.7093
BMI	rs10733051	G	A	-0.0097	0.0016	2.9e-09	36.7539
BMI	rs1260326	C	T	0.0105	0.0017	3.9e-10	38.1488
BMI	rs7222349	A	G	0.0115	0.0018	3.3e-10	40.8179
BMI	rs1863652	A	G	-0.0115	0.0018	1.4e-10	40.8179
BMI	rs2429150	C	A	0.0111	0.0018	2.7e-10	38.0278
BMI	rs4858193	C	T	-0.0129	0.0019	1.6e-11	46.097
BMI	rs13191362	G	A	-0.0236	0.0025	5.9e-21	89.1136
BMI	rs12041258	C	T	-0.0146	0.002	9.5e-13	53.29
BMI	rs6512302	C	G	0.0142	0.002	2.1e-12	50.41
BMI	rs9845966	G	T	-0.0105	0.0017	2.5e-10	38.1488
BMI	rs4818225	G	A	0.0117	0.0018	2.3e-10	42.25
BMI	rs13240600	G	A	-0.0204	0.0024	3.5e-17	72.25
BMI	rs8090983	G	A	0.0118	0.0018	2e-10	42.9753
BMI	rs9367368	C	T	-0.0121	0.0018	1e-11	45.1883
BMI	rs6764533	A	G	0.0116	0.0018	1.4e-10	41.5309
BMI	rs2317299	C	T	-0.0106	0.0017	1.3e-09	38.8789
BMI	rs1371108	A	C	0.0119	0.0018	9e-11	43.7068
BMI	rs10750215	T	G	0.0108	0.0017	1.3e-10	40.3599
BMI	rs845084	A	G	0.014	0.002	1.3e-12	49
BMI	rs11105839	A	T	-0.0109	0.0017	1.1e-10	41.1107
BMI	rs1681740	C	A	-0.0115	0.0018	1.1e-10	40.8179
BMI	rs6692586	G	A	-0.0192	0.0023	1.1e-16	69.6862
BMI	rs11185111	A	G	-0.0129	0.0019	7.7e-12	46.097
BMI	rs768840	A	G	0.0114	0.0018	2e-10	40.1111
BMI	rs10492229	T	C	0.0142	0.0019	7.7e-14	55.856
BMI	rs1836303	G	A	0.0116	0.0018	5.3e-11	41.5309
BMI	rs11084553	G	A	-0.021	0.0024	1.8e-18	76.5625
BMI	rs11945861	A	G	-0.0148	0.002	5e-13	54.76
BMI	rs1187352	C	T	0.0119	0.0018	6e-11	43.7068
BMI	rs11118308	G	A	-0.0101	0.0016	4.8e-10	39.8477
BMI	rs4653017	T	C	0.0122	0.0018	4.5e-11	45.9383
BMI	rs1365466	T	C	-0.0137	0.0019	3.3e-13	51.9917
BMI	rs11739877	T	C	0.0117	0.0018	6.6e-11	42.25
BMI	rs10962550	C	G	0.0182	0.0022	6.2e-16	68.438
BMI	rs2791653	G	A	-0.0141	0.0019	1.3e-13	55.072
BMI	rs2907948	A	G	-0.0141	0.0019	1.3e-13	55.072
BMI	rs6461115	G	A	-0.0144	0.0019	1.2e-13	57.4404
BMI	rs12718572	T	C	-0.0117	0.0018	3e-11	42.25
BMI	rs4072917	A	G	0.0115	0.0018	6.9e-11	40.8179
BMI	rs202240867	T	C	-0.0121	0.0018	3.3e-11	45.1883
BMI	rs3977755	T	C	-0.0135	0.0019	5.9e-13	50.4848
BMI	rs1896767	A	G	-0.0109	0.0017	2.4e-10	41.1107
BMI	rs11855853	T	C	-0.0145	0.002	2.4e-13	52.5625
BMI	rs287104	A	G	0.0115	0.0017	4.4e-11	45.7612
BMI	rs11030618	T	C	0.011	0.0017	2.4e-10	41.8685
BMI	rs8036040	A	C	0.0109	0.0017	2.7e-10	41.1107
BMI	rs17113297	T	C	0.0166	0.0021	2.1e-15	62.4853
BMI	rs2605603	A	G	-0.0103	0.0016	2.5e-10	41.4414
BMI	rs9615905	T	C	0.011	0.0017	2.7e-10	41.8685
BMI	rs16849710	G	A	-0.0116	0.0018	6e-11	41.5309
BMI	rs10169594	C	T	0.0121	0.0018	2e-11	45.1883
BMI	rs7206608	G	C	0.0132	0.0019	1.3e-12	48.2659
BMI	rs2009416	T	C	-0.0121	0.0018	1.1e-11	45.1883
BMI	rs2306537	G	A	0.0133	0.0019	8.7e-13	49
BMI	rs4660443	T	C	0.0164	0.0021	6.8e-15	60.9887
BMI	rs2425840	C	A	0.0119	0.0018	1.6e-11	43.7068
BMI	rs7869771	C	A	-0.014	0.0019	4.9e-13	54.2936
BMI	rs10914462	G	A	-0.0112	0.0017	1.5e-10	43.4048
BMI	rs11609659	C	T	-0.0154	0.002	2.2e-14	59.29
BMI	rs12369179	T	C	-0.0359	0.0031	2.5e-31	134.111
BMI	rs3807645	A	G	-0.0166	0.0021	2.4e-15	62.4853
BMI	rs962273	C	T	0.0137	0.0019	2.6e-13	51.9917
BMI	rs9362662	G	A	-0.0112	0.0017	1.2e-10	43.4048
BMI	rs17710386	C	T	0.0126	0.0018	1e-12	49
BMI	rs9951619	G	T	0.0156	0.002	1.4e-15	60.84
BMI	rs8097783	A	G	-0.0389	0.0031	7.2e-36	157.462
BMI	rs10968114	C	A	-0.0113	0.0017	6.1e-11	44.1834
BMI	rs1430387	C	T	-0.0114	0.0017	5.8e-11	44.9689
BMI	rs11150911	C	A	-0.0133	0.0018	4.7e-13	54.5957
BMI	rs10768994	C	T	-0.0114	0.0017	6.4e-12	44.9689
BMI	rs7683836	A	G	-0.0114	0.0017	6.3e-11	44.9689
BMI	rs3749897	T	C	0.0122	0.0018	8.4e-12	45.9383
BMI	rs1477199	G	A	0.0228	0.0024	9.4e-22	90.25
BMI	rs930295	C	A	-0.0211	0.0023	1e-19	84.1607
BMI	rs10878946	T	C	-0.0141	0.0019	3.6e-13	55.072
BMI	rs9571687	A	C	-0.0129	0.0018	2.8e-12	51.3611
BMI	rs7637852	G	A	-0.0139	0.0019	1.7e-13	53.5208
BMI	rs4307239	G	A	0.0115	0.0017	3.9e-11	45.7612
BMI	rs538579	C	G	0.0137	0.0019	1.3e-13	51.9917
BMI	rs217671	G	A	0.0144	0.0019	1.3e-13	57.4404
BMI	rs2361988	C	T	-0.0155	0.002	5.2e-15	60.0625
BMI	rs13110266	A	G	-0.0117	0.0017	1.9e-12	47.3668
BMI	rs10795422	G	A	0.0139	0.0019	9.3e-14	53.5208
BMI	rs12602912	T	C	0.0176	0.0021	9.9e-18	70.2404
BMI	rs391300	C	T	-0.0119	0.0017	3.1e-12	49
BMI	rs3772882	A	C	0.0127	0.0018	6.6e-13	49.7809
BMI	rs7970953	A	G	0.0135	0.0018	9.8e-14	56.25
BMI	rs9650755	G	A	0.0154	0.002	2.8e-15	59.29
BMI	rs12299814	A	C	-0.0157	0.002	5.2e-15	61.6225
BMI	rs6011457	A	T	-0.0116	0.0017	2.7e-11	46.5606
BMI	rs339991	G	A	0.0124	0.0018	1.2e-12	47.4568
BMI	rs3806572	A	G	-0.0145	0.0019	1.6e-14	58.241
BMI	rs705704	A	G	-0.0131	0.0018	1.9e-13	52.966
BMI	rs12936083	G	A	0.0139	0.0019	4.1e-13	53.5208
BMI	rs7172627	G	A	0.0117	0.0017	1.1e-11	47.3668
BMI	rs895330	G	C	-0.0201	0.0023	5.5e-19	76.3724
BMI	rs4880341	T	C	-0.0118	0.0017	1.1e-11	48.1799
BMI	rs12680842	G	A	-0.0133	0.0018	4.4e-14	54.5957
BMI	rs10867256	T	C	-0.0118	0.0017	8.7e-12	48.1799
BMI	rs7640424	T	C	-0.0136	0.0018	2.3e-14	57.0864
BMI	rs1421334	C	A	-0.0125	0.0018	1e-12	48.2253
BMI	rs2235564	T	C	0.0131	0.0018	3.7e-13	52.966
BMI	rs4414033	A	G	0.0129	0.0018	1.4e-12	51.3611
BMI	rs12416812	A	G	0.0111	0.0016	6.1e-12	48.1289
BMI	rs326896	T	C	-0.0128	0.0018	2.8e-13	50.5679
BMI	rs11066188	A	G	-0.012	0.0017	8.1e-13	49.827
BMI	rs1452075	T	C	0.0141	0.0018	1.3e-14	61.3611
BMI	rs2174307	C	G	0.0121	0.0017	4.9e-12	50.6609
BMI	rs2124499	C	G	-0.0123	0.0017	3.4e-13	52.3495
BMI	rs1330052	G	C	0.0132	0.0018	1.5e-13	53.7778
BMI	rs38314	A	G	-0.012	0.0017	4.7e-12	49.827
BMI	rs1064213	A	G	0.012	0.0017	2.4e-12	49.827
BMI	rs4952843	G	A	-0.0131	0.0018	6.8e-14	52.966
BMI	rs11951673	T	C	-0.0123	0.0017	1.1e-13	52.3495
BMI	rs10742752	C	T	0.0124	0.0017	1.1e-13	53.2042
BMI	rs4851029	G	T	0.0121	0.0017	1.7e-12	50.6609
BMI	rs6595205	G	C	-0.0114	0.0016	2e-12	50.7656
BMI	rs765875	T	C	-0.0121	0.0017	3e-12	50.6609
BMI	rs645040	T	G	0.0171	0.002	2.5e-18	73.1025
BMI	rs10832778	G	C	0.0125	0.0017	1.3e-13	54.0657
BMI	rs4936175	C	T	0.0122	0.0017	1.4e-12	51.5017
BMI	rs1784460	A	T	0.0132	0.0018	9e-14	53.7778
BMI	rs3731695	C	T	0.0116	0.0016	7.9e-13	52.5625
BMI	rs7519259	A	G	0.0125	0.0017	3.8e-13	54.0657
BMI	rs559231	T	G	0.0135	0.0018	2.4e-14	56.25
BMI	rs16871902	A	G	0.0125	0.0017	4.6e-13	54.0657
BMI	rs9522285	A	G	0.0127	0.0017	2.5e-13	55.8097
BMI	rs6593688	G	A	0.0137	0.0018	8.6e-15	57.929
BMI	rs1948080	G	T	-0.0137	0.0018	1.1e-14	57.929
BMI	rs1158805	A	C	-0.0137	0.0018	1.2e-14	57.929
BMI	rs6587552	G	A	-0.0173	0.002	1.6e-17	74.8225
BMI	rs7780752	C	T	0.0139	0.0018	1e-14	59.6327
BMI	rs12593036	G	A	-0.0154	0.0019	3.8e-16	65.6953
BMI	rs2367112	G	T	-0.0119	0.0016	2.3e-13	55.3164
BMI	rs1266874	G	A	0.014	0.0018	9.8e-15	60.4938
BMI	rs17636031	C	T	0.016	0.0019	1.2e-17	70.9141
BMI	rs1472169	T	C	-0.0139	0.0018	2.8e-15	59.6327
BMI	rs1075901	C	T	0.0121	0.0016	1.2e-13	57.1914
BMI	rs6815910	A	T	-0.0128	0.0017	1.4e-13	56.692
BMI	rs13132853	G	A	-0.0142	0.0018	4.7e-15	62.2346
BMI	rs10887578	C	G	0.0128	0.0017	1.6e-13	56.692
BMI	rs349088	A	C	-0.0128	0.0017	1.8e-13	56.692
BMI	rs17399237	C	T	-0.0129	0.0017	6.7e-14	57.5813
BMI	rs10942267	G	A	-0.0156	0.0019	3.9e-17	67.4127
BMI	rs7196720	C	T	-0.0129	0.0017	7.3e-14	57.5813
BMI	rs12448257	A	G	0.0184	0.002	8.1e-20	84.64
BMI	rs6785245	C	T	0.0132	0.0017	4e-14	60.2907
BMI	rs10269783	A	G	0.0133	0.0017	1.4e-15	61.2076
BMI	rs8192675	C	T	0.0152	0.0018	1.4e-17	71.3086
BMI	rs13107325	T	C	0.047	0.0032	1.1e-47	215.723
BMI	rs2163188	C	G	0.0131	0.0017	2e-14	59.3806
BMI	rs4012234	G	T	0.0141	0.0018	9.9e-16	61.3611
BMI	rs200810	C	T	-0.0136	0.0017	5.5e-16	64
BMI	rs7730004	T	C	0.0148	0.0018	9.1e-16	67.6049
BMI	rs2228213	A	G	-0.0139	0.0017	4.6e-16	66.8547
BMI	rs12981256	A	G	0.0142	0.0018	1.1e-15	62.2346
BMI	rs10197031	C	T	0.0166	0.0019	1.9e-18	76.3324
BMI	rs12033257	G	A	-0.0146	0.0018	2.4e-15	65.7901
BMI	rs4864201	C	T	-0.0141	0.0017	1.5e-16	68.7924
BMI	rs2643452	A	T	0.0136	0.0017	4.7e-15	64
BMI	rs2357760	A	G	0.0145	0.0017	6.8e-17	72.7509
BMI	rs2693826	A	G	-0.0137	0.0017	2e-15	64.9446
BMI	rs2162524	C	T	0.0155	0.0018	4.1e-17	74.1512
BMI	rs7025938	G	C	0.0166	0.0019	3.7e-19	76.3324
BMI	rs4516268	A	C	-0.0217	0.0021	5.2e-25	106.778
BMI	rs13263601	C	A	0.0154	0.0018	2.2e-17	73.1975
BMI	rs1436344	C	G	0.0141	0.0017	4.1e-16	68.7924
BMI	rs7925214	T	C	0.0147	0.0018	4.4e-17	66.6944
BMI	rs7535528	A	G	-0.0152	0.0018	1.4e-16	71.3086
BMI	rs2694047	G	A	0.0188	0.002	3.9e-21	88.36
BMI	rs6841761	T	G	-0.0131	0.0016	6.4e-16	67.0352
BMI	rs6235	G	C	0.0175	0.0019	1.5e-19	84.8338
BMI	rs215634	G	A	-0.0152	0.0018	2.6e-17	71.3086
BMI	rs1503526	C	T	0.014	0.0017	5.5e-17	67.8201
BMI	rs13184896	T	G	-0.0133	0.0016	3.3e-16	69.0977
BMI	rs199783965	T	C	0.0156	0.0018	6.5e-18	75.1111
BMI	rs13047416	G	C	-0.0154	0.0018	2.2e-17	73.1975
BMI	rs7730898	A	G	0.0168	0.0018	4.5e-20	87.1111
BMI	rs4639527	G	A	0.0172	0.0019	3.3e-20	81.9501
BMI	rs2608703	A	C	0.0142	0.0017	1.9e-16	69.7716
BMI	rs2861683	C	A	-0.0144	0.0017	1.3e-16	71.7509
BMI	rs7102454	C	T	0.0158	0.0018	2.4e-18	77.0494
BMI	rs3007105	T	C	0.0142	0.0017	1.1e-17	69.7716
BMI	rs3736485	G	A	-0.0134	0.0016	2.5e-16	70.1406
BMI	rs12429545	A	G	0.0316	0.0025	9.6e-38	159.77
BMI	rs1327259	G	A	-0.0155	0.0018	1.7e-18	74.1512
BMI	rs901630	T	C	-0.0146	0.0017	1.9e-18	73.7578
BMI	rs273504	G	A	0.0153	0.0018	4.4e-18	72.25
BMI	rs7318817	T	C	-0.0155	0.0018	2.7e-18	74.1512
BMI	rs17724992	G	A	-0.0183	0.0019	1e-22	92.7673
BMI	rs7557796	C	T	-0.016	0.0018	2.3e-19	79.0123
BMI	rs756717	A	G	-0.0148	0.0017	5.4e-18	75.7924
BMI	rs9538162	C	T	-0.0156	0.0018	4.8e-19	75.1111
BMI	rs2479958	G	A	-0.0154	0.0018	1.5e-17	73.1975
BMI	rs592483	T	C	-0.0147	0.0017	2e-18	74.7716
BMI	rs709400	G	A	-0.015	0.0017	4.6e-19	77.8547
BMI	rs7599312	A	G	-0.0186	0.0019	6.9e-24	95.8338
BMI	rs4981693	A	G	0.0206	0.002	6.9e-24	106.09
BMI	rs7983065	T	C	-0.0148	0.0017	8.9e-18	75.7924
BMI	rs429343	G	A	-0.015	0.0017	6.8e-18	77.8547
BMI	rs40067	A	G	-0.0266	0.0023	7.1e-30	133.754
BMI	rs4820408	G	T	-0.0151	0.0017	2.1e-19	78.8962
BMI	rs7181498	C	T	-0.0163	0.0018	1e-19	82.0031
BMI	rs1928295	C	T	-0.0141	0.0016	5.4e-18	77.6602
BMI	rs12049202	T	C	0.024	0.0022	1e-28	119.008
BMI	rs3800229	T	G	0.0175	0.0018	1.4e-22	94.5216
BMI	rs16903285	C	T	0.0331	0.0026	7.6e-38	162.072
BMI	rs2065418	G	T	-0.0166	0.0018	3.6e-20	85.0494
BMI	rs12044597	G	A	0.0143	0.0016	1.7e-18	79.8789
BMI	rs10953740	G	A	-0.0153	0.0017	1e-18	81
BMI	rs17806379	T	C	-0.0258	0.0022	1.5e-30	137.529
BMI	rs7488867	T	C	-0.0204	0.002	8.4e-24	104.04
BMI	rs6804842	G	A	0.0156	0.0017	3.6e-21	84.2076
BMI	rs1927790	C	T	0.0148	0.0016	1.8e-19	85.5625
BMI	rs1431659	G	A	-0.0196	0.0019	6e-24	106.416
BMI	rs7903146	T	C	-0.0181	0.0018	1.3e-23	101.114
BMI	rs9989141	T	C	0.0162	0.0017	3.6e-21	90.8097
BMI	rs9294260	A	G	0.0147	0.0016	1.8e-19	84.4102
BMI	rs7788008	A	G	-0.0157	0.0017	1.1e-19	85.2907
BMI	rs4757144	A	G	0.0169	0.0018	5.6e-22	88.1512
BMI	rs1048932	A	C	-0.016	0.0017	3.8e-22	88.5813
BMI	rs1528435	T	C	0.0164	0.0017	9.1e-23	93.0657
BMI	rs1218822	A	G	0.0168	0.0017	1.9e-22	97.6609
BMI	rs12150665	C	T	-0.0162	0.0017	1.6e-22	90.8097
BMI	rs12888955	A	G	-0.0178	0.0018	1.4e-22	97.7901
BMI	rs9926784	C	T	-0.0258	0.0021	9.9e-35	150.939
BMI	rs7084454	A	G	0.0193	0.0019	4e-25	103.183
BMI	rs10920678	G	A	-0.0155	0.0016	1.5e-21	93.8477
BMI	rs17513613	C	T	0.0186	0.0018	3.6e-26	106.778
BMI	rs577525	C	T	0.0166	0.0017	9.7e-22	95.3495
BMI	rs9304665	A	T	0.0229	0.002	2.9e-29	131.102
BMI	rs977747	G	T	-0.0169	0.0017	1.3e-24	98.827
BMI	rs11611246	T	G	0.024	0.002	5e-32	144
BMI	rs11496125	T	C	0.0169	0.0017	3e-22	98.827
BMI	rs1296328	C	A	-0.0179	0.0018	4.9e-24	98.892
BMI	rs427943	C	A	0.017	0.0017	7.3e-23	100
BMI	rs2481665	C	T	-0.0161	0.0016	7.2e-23	101.254
BMI	rs2365389	T	C	-0.0174	0.0017	1.3e-25	104.761
BMI	rs4986044	T	C	-0.0164	0.0016	3.3e-23	105.062
BMI	rs4929923	C	T	0.0181	0.0017	7.2e-27	113.36
BMI	rs7715256	T	G	-0.0166	0.0016	2.2e-24	107.641
BMI	rs2325036	C	A	-0.0181	0.0017	3.6e-27	113.36
BMI	rs2033529	G	A	0.0205	0.0018	1.9e-30	129.707
BMI	rs6985109	A	G	-0.0177	0.0017	1.5e-26	108.405
BMI	rs657452	G	A	-0.0188	0.0017	7.2e-29	122.298
BMI	rs1321432	C	A	0.0201	0.0018	3.5e-29	124.694
BMI	rs4237643	G	T	-0.0223	0.0019	4.3e-33	137.753
BMI	rs6545714	A	G	-0.0191	0.0017	9.1e-31	126.232
BMI	rs17405819	C	T	-0.0215	0.0018	4.3e-33	142.67
BMI	rs11880870	G	A	-0.0189	0.0017	1e-28	123.602
BMI	rs12939549	G	A	-0.018	0.0016	2.7e-28	126.562
BMI	rs1320903	A	G	0.0216	0.0018	9.2e-32	144
BMI	rs10132280	A	C	-0.0223	0.0018	5.6e-35	153.485
BMI	rs7551507	T	C	-0.0184	0.0016	9.3e-30	132.25
BMI	rs7144011	T	G	0.0282	0.002	5.2e-47	198.81
BMI	rs4740619	C	T	-0.0186	0.0016	2.3e-30	135.141
BMI	rs9816226	T	A	0.0323	0.0021	1.6e-52	236.574
BMI	rs7239575	C	T	-0.0202	0.0017	7.4e-32	141.19
BMI	rs11165643	T	C	0.0206	0.0017	1.4e-35	146.837
BMI	rs17207196	T	C	-0.0221	0.0018	2.1e-35	150.744
BMI	rs889398	T	C	-0.0196	0.0016	1.3e-32	150.062
BMI	rs1993709	G	A	0.0331	0.0021	1.9e-57	248.438
BMI	rs2820311	G	A	0.0235	0.0018	4.1e-38	170.448
BMI	rs13329567	T	C	-0.0293	0.002	1e-50	214.623
BMI	rs879620	T	C	0.0231	0.0018	5.3e-38	164.694
BMI	rs4671328	G	T	-0.0219	0.0017	2.2e-36	165.955
BMI	rs11672660	T	C	-0.034	0.0021	1.7e-60	262.132
BMI	rs2744974	T	C	0.0249	0.0018	1.4e-45	191.361
BMI	rs3814883	T	C	0.0232	0.0017	1.1e-40	186.242
BMI	rs11713193	A	G	0.0239	0.0017	2.4e-44	197.651
BMI	rs987237	G	A	0.0409	0.0021	9.3e-84	379.322
BMI	rs6265	T	C	-0.0412	0.0021	1e-86	384.907
BMI	rs7498665	G	A	0.0271	0.0017	5.6e-60	254.121
BMI	rs7124681	A	C	0.0263	0.0016	3.2e-58	270.191
BMI	rs2307111	C	T	-0.0265	0.0016	1.6e-58	274.316
BMI	rs7138803	A	G	0.03	0.0017	2.3e-71	311.419
BMI	rs543874	G	A	0.0475	0.002	1.2e-122	564.062
BMI	rs10938397	G	A	0.0324	0.0016	3.4e-86	410.062
BMI	rs10182181	G	A	0.0325	0.0016	6.7e-90	412.598
BMI	rs13021737	G	A	0.0574	0.0021	7.5e-157	747.111
BMI	rs663129	A	G	0.0545	0.0019	1.6e-178	822.784
BMI	rs8047395	A	G	0.0642	0.0017	1e-200	1426.17
WCadjBMI	rs17381664	C	T	0.022	0.0035	4e-10	39.5102
WCadjBMI	rs7531118	C	T	0.027	0.0034	5.4e-15	63.0623
WCadjBMI	rs543874	G	A	0.044	0.0041	2e-26	115.17
WCadjBMI	rs11165623	A	G	0.021	0.0033	3.9e-10	40.4959
WCadjBMI	rs7550711	T	C	0.057	0.0096	3.1e-09	35.2539
WCadjBMI	rs3127553	A	G	-0.022	0.0034	5.2e-11	41.8685
WCadjBMI	rs6545714	A	G	-0.022	0.0034	5.4e-11	41.8685
WCadjBMI	rs2867110	C	G	-0.051	0.0043	2.3e-32	140.671
WCadjBMI	rs13404250	T	C	-0.021	0.0035	1.6e-09	36
WCadjBMI	rs11676272	G	A	0.021	0.0036	5.2e-09	34.0278
WCadjBMI	rs929641	G	A	-0.019	0.0033	7.7e-09	33.1497
WCadjBMI	rs6440003	A	G	0.021	0.0033	9.1e-11	40.4959
WCadjBMI	rs7649970	T	C	0.027	0.0048	1.9e-08	31.6406
WCadjBMI	rs2325036	C	A	-0.021	0.0033	1.1e-10	40.4959
WCadjBMI	rs4234589	G	A	-0.032	0.0049	9.6e-11	42.6489
WCadjBMI	rs10938397	G	A	0.032	0.0033	5.6e-22	94.0312
WCadjBMI	rs2307111	C	T	-0.025	0.0033	1.1e-13	57.3921
WCadjBMI	rs6864049	G	A	0.019	0.0033	2.4e-08	33.1497
WCadjBMI	rs806794	G	A	-0.022	0.0036	1.5e-09	37.3457
WCadjBMI	rs943005	T	C	0.039	0.0042	7e-20	86.2245
WCadjBMI	rs2357760	A	G	0.019	0.0034	4.1e-08	31.2284
WCadjBMI	rs2033529	G	A	0.02	0.0036	1.8e-08	30.8642
WCadjBMI	rs3800229	T	G	0.023	0.0035	5.6e-11	43.1837
WCadjBMI	rs1928295	C	T	-0.018	0.0033	1.7e-08	29.7521
WCadjBMI	rs7903146	T	C	-0.022	0.0036	1.7e-09	37.3457
WCadjBMI	rs10786712	T	C	0.018	0.0033	4.1e-08	29.7521
WCadjBMI	rs11039290	A	G	-0.022	0.0036	1.5e-09	37.3457
WCadjBMI	rs10840100	G	A	0.019	0.0034	1.2e-08	31.2284
WCadjBMI	rs1519480	T	C	-0.03	0.0035	2.9e-18	73.4694
WCadjBMI	rs7138803	A	G	0.028	0.0034	1.6e-16	67.8201
WCadjBMI	rs4883723	A	G	0.028	0.0046	1.3e-09	37.051
WCadjBMI	rs10132280	A	C	-0.022	0.0035	1.1e-09	39.5102
WCadjBMI	rs7144011	T	G	0.032	0.004	1.6e-15	64
WCadjBMI	rs2278076	A	G	-0.024	0.0041	2.5e-09	34.2653
WCadjBMI	rs2531992	G	A	0.027	0.0045	2.7e-09	36
WCadjBMI	rs1421085	C	T	0.072	0.0034	1.3e-102	448.443
WCadjBMI	rs4788099	G	A	0.034	0.0033	2e-24	106.152
WCadjBMI	rs4985155	G	A	-0.019	0.0034	3e-08	31.2284
WCadjBMI	rs749671	A	G	-0.02	0.0034	4.8e-09	34.6021
WCadjBMI	rs6567160	C	T	0.05	0.0039	5.8e-38	164.366
WCadjBMI	rs17066856	C	T	-0.035	0.0055	1.9e-10	40.4959
WCadjBMI	rs7239883	A	G	-0.019	0.0033	5.9e-09	33.1497
WCadjBMI	rs17724992	G	A	-0.021	0.0038	2.4e-08	30.5402
WCadjBMI	rs2287019	T	C	-0.033	0.0044	4.7e-14	56.25
WCadjBMI	rs16996700	C	T	-0.022	0.0036	4.9e-10	37.3457
WHRadjBMI	rs1106529	A	G	0.028	0.0038	2.2e-13	54.2936
WHRadjBMI	rs1563355	C	T	0.031	0.0044	1.7e-12	49.6384
WHRadjBMI	rs714515	A	G	-0.019	0.0033	5.9e-09	33.1497
WHRadjBMI	rs6743060	A	C	0.025	0.0043	1.5e-08	33.8021
WHRadjBMI	rs6736025	T	G	-0.024	0.0042	7.2e-09	32.6531
WHRadjBMI	rs1128249	T	G	-0.02	0.0033	7.8e-10	36.7309
WHRadjBMI	rs13424740	C	T	-0.024	0.0032	2.6e-13	56.25
WHRadjBMI	rs17451107	C	T	-0.021	0.0034	1.2e-09	38.1488
WHRadjBMI	rs2972164	C	T	0.019	0.0033	1e-08	33.1497
WHRadjBMI	rs2371767	C	G	-0.024	0.0037	1.2e-10	42.0745
WHRadjBMI	rs13130484	T	C	0.019	0.0033	1.5e-08	33.1497
WHRadjBMI	rs459193	G	A	-0.027	0.0037	3.4e-13	53.2505
WHRadjBMI	rs1294410	C	T	0.025	0.0033	2e-14	57.3921
WHRadjBMI	rs998584	A	C	0.029	0.0036	4.8e-15	64.892
WHRadjBMI	rs9491696	G	C	0.037	0.0032	1.4e-30	133.691
WHRadjBMI	rs10245353	A	C	0.027	0.0041	3.5e-11	43.367
WHRadjBMI	rs12549058	G	T	0.037	0.006	8.3e-10	38.0278
WHRadjBMI	rs2398893	G	A	-0.02	0.0036	4e-08	30.8642
WHRadjBMI	rs4929927	G	A	0.019	0.0033	1.6e-08	33.1497
WHRadjBMI	rs879048	A	C	0.022	0.004	3.6e-08	30.25
WHRadjBMI	rs10783615	A	G	-0.034	0.0046	3.7e-13	54.6314
WHRadjBMI	rs10842708	A	G	-0.024	0.0036	3.1e-11	44.4444
WHRadjBMI	rs7973683	A	C	-0.02	0.0034	3.3e-09	34.6021
WHRadjBMI	rs1440372	C	T	0.022	0.0036	2.7e-09	37.3457
WHRadjBMI	rs1421085	C	T	0.043	0.0033	4.3e-38	169.789
WHRadjBMI	rs4640244	G	A	0.02	0.0037	3e-08	29.2184
WHRadjBMI	rs11663816	C	T	0.026	0.0037	3.1e-12	49.3791
WHRadjBMI	rs3786897	G	A	0.022	0.0033	2.5e-11	44.4444
WHRadjBMI	rs2287019	T	C	-0.025	0.0044	1.1e-08	32.2831
WHRadjBMI	rs16996700	C	T	-0.021	0.0036	8.8e-09	34.0278
WHRadjBMI	rs4823006	G	A	-0.019	0.0033	3.3e-09	33.1497
*SNP: Single Nucleotide Polymorphism; EA: Effect Allele; OA: Other Allele; Beta: SNP effect size on exposure; Se: standard error; P: P-value; F: F-statistic

## Sheet: Supplementary Table 2
Supplementary Table 2 Epigenetic age and Telomere instrumental variables
Exprosure	SNP	EA	OA	Beta	SE	P	F
HannumAge	rs10786282	A	G	-0.36	0.0362	2.61e-23	98.8981
HannumAge	rs1005277	A	C	0.3006	0.033	8.92e-20	82.9755
HannumAge	rs12417758	T	C	-0.2093	0.0304	6.22e-12	47.4014
HannumAge	rs1598856	A	G	0.1858	0.0296	3.63e-10	39.4011
HannumAge	rs3093956	T	C	-0.2428	0.0396	8.39e-10	37.593
HannumAge	rs4383328	A	T	-0.1889	0.0329	9.57e-09	32.9664
HannumAge	rs111731678	A	T	-0.2266	0.0398	1.26e-08	32.4156
HannumAge	rs4838595	T	C	-0.2576	0.0453	1.29e-08	32.3367
HannumAge	rs34970912	C	G	-0.5213	0.0939	2.88e-08	30.8208
HorvathAge	rs10949481	A	T	1.0823	0.0699	4.56e-54	239.74
HorvathAge	rs3917672	A	G	-0.2622	0.0304	5.95e-18	74.3906
HorvathAge	rs57941717	T	G	0.2908	0.0357	3.71e-16	66.3517
HorvathAge	rs10447389	A	G	-0.2764	0.034	4.42e-16	66.0873
HorvathAge	rs6414374	A	G	0.3214	0.0418	1.42e-14	59.1206
HorvathAge	rs4240228	T	G	0.2547	0.0334	2.47e-14	58.152
HorvathAge	rs10732882	T	G	-0.2405	0.0318	3.68e-14	57.1974
HorvathAge	rs7550821	T	C	-0.2551	0.035	3.27e-13	53.1233
HorvathAge	rs7627756	A	G	0.2162	0.0301	6.28e-13	51.5915
HorvathAge	rs1511762	T	C	0.2642	0.0374	1.53e-12	49.9025
HorvathAge	rs2736099	A	G	0.2326	0.0334	3.47e-12	48.4983
HorvathAge	rs12043492	T	C	0.2166	0.0313	4.35e-12	47.8882
HorvathAge	rs75243280	T	C	-0.2323	0.0339	7.37e-12	46.9569
HorvathAge	rs2492286	T	G	0.2808	0.0428	5.29e-11	43.0434
HorvathAge	rs6577536	A	G	0.1968	0.0302	6.73e-11	42.4655
HorvathAge	rs79111787	T	C	-0.9076	0.1412	1.28e-10	41.3161
HorvathAge	rs12903325	T	G	-0.2216	0.0357	5.48e-10	38.5304
HorvathAge	rs1726672	T	C	-0.2038	0.0329	6.05e-10	38.3722
HorvathAge	rs144317085	A	T	0.5136	0.0831	6.42e-10	38.1986
HorvathAge	rs10735418	T	C	0.1954	0.0321	1.14e-09	37.0543
HorvathAge	rs1488106	T	C	0.1827	0.0311	4.25e-09	34.5109
HorvathAge	rs12666349	T	C	0.2548	0.0436	5.23e-09	34.1528
HorvathAge	rs2275558	A	G	-0.2335	0.0402	6.44e-09	33.7382
HorvathAge	rs34003787	T	C	0.3239	0.0581	2.54e-08	31.0792
GrimAge	rs9386796	T	C	0.1983	0.0294	1.53e-11	45.4936
GrimAge	rs887466	A	G	-0.1928	0.031	4.99e-10	38.6804
GrimAge	rs4065321	T	C	-0.1703	0.0296	8.75e-09	33.1014
GrimAge	rs17094148	A	G	-0.18	0.0323	2.51e-08	31.0556
PhenoAge	rs1142345	T	C	0.8235	0.0871	3.35e-21	89.3904
PhenoAge	rs7228835	C	G	-0.5144	0.061	3.3e-17	71.1119
PhenoAge	rs678553	T	C	0.3265	0.0412	2.27e-15	62.8018
PhenoAge	rs3829957	T	C	-0.3796	0.0482	3.51e-15	62.0238
PhenoAge	rs752223	A	G	-0.5602	0.072	7.2e-15	60.537
PhenoAge	rs1990053	A	G	0.2573	0.0384	2.05e-11	44.897
PhenoAge	rs11190127	A	C	0.2484	0.0397	3.83e-10	39.1491
PhenoAge	rs6531114	T	C	-0.2542	0.0424	2.07e-09	35.9434
PhenoAge	rs11253338	T	C	0.2846	0.0494	8.49e-09	33.1907
PhenoAge	rs116853700	A	G	0.5517	0.0976	1.59e-08	31.9526
PhenoAge	rs73028070	A	G	-0.4329	0.0768	1.74e-08	31.7726
Telomere	rs3767952	A	G	0.0134472	0.00238826	1.8e-08	31.703
Telomere	rs4498805	T	G	0.0150601	0.00200376	5.7e-14	56.4891
Telomere	rs932002	T	C	-0.0402052	0.00279667	7.3e-47	206.672
Telomere	rs66731853	A	G	-0.0177791	0.00215421	1.5e-16	68.1151
Telomere	rs11584821	T	C	-0.0306517	0.00263623	3e-31	135.189
Telomere	rs6659669	T	C	-0.0117091	0.00205167	1.1e-08	32.5711
Telomere	rs2977608	C	A	0.0129483	0.00233716	3e-08	30.6937
Telomere	rs6669563	A	G	0.0182358	0.00202476	2.1e-19	81.1153
Telomere	rs145114957	G	C	0.0272605	0.00498872	4.6e-08	29.86
Telomere	rs41269079	A	T	0.0153617	0.0025499	1.7e-09	36.2938
Telomere	rs139795227	C	A	0.0599379	0.00873247	6.7e-12	47.1117
Telomere	rs11579626	C	A	0.0265113	0.00357752	1.3e-13	54.9159
Telomere	rs6587577	G	A	-0.0182148	0.0026359	4.8e-12	47.7519
Telomere	rs6751209	C	T	-0.0140465	0.00248465	1.6e-08	31.9599
Telomere	rs188918174	T	C	0.0403062	0.00543604	1.2e-13	54.9767
Telomere	rs202034370	T	TA	0.102784	0.00650108	2.6e-56	249.965
Telomere	rs56178008	A	T	0.0143739	0.00201464	9.7e-13	50.9043
Telomere	rs376641875	C	CATAA	-0.0265863	0.00422973	3.3e-10	39.5085
Telomere	rs17803849	T	C	0.0273203	0.00203482	4.2e-41	180.268
Telomere	rs2555104	C	A	-0.0139717	0.00203498	6.6e-12	47.1388
Telomere	rs77732866	A	G	0.0177942	0.00290595	9.2e-10	37.4956
Telomere	rs2230590	C	T	-0.0158022	0.00200806	3.6e-15	61.9272
Telomere	rs78491606	C	A	-0.0756311	0.00741168	1.9e-24	104.128
Telomere	rs9878436	T	C	-0.0143407	0.00201819	1.2e-12	50.4913
Telomere	rs35446936	A	G	-0.0940025	0.00232918	1e-200	1628.82
Telomere	rs112394943	C	T	-0.0198961	0.00281641	1.6e-12	49.905
Telomere	rs13062095	C	T	0.0138552	0.00214113	9.7e-11	41.8735
Telomere	rs4616688	T	G	-0.0173476	0.00200198	4.5e-18	75.0861
Telomere	rs6790988	G	A	0.0145728	0.00228428	1.8e-10	40.6993
Telomere	rs869785	C	T	-0.0147303	0.00212801	4.4e-12	47.9155
Telomere	rs6776756	A	G	-0.0174439	0.00203747	1.1e-17	73.3001
Telomere	rs11426156	T	TA	-0.0115882	0.0020709	2.2e-08	31.3122
Telomere	rs35500378	CACTT	C	0.014467	0.00205607	2e-12	49.5087
Telomere	rs10805346	C	T	0.0117072	0.00202147	7e-09	33.5406
Telomere	rs6536702	A	G	0.0534148	0.00238875	9.4e-111	500.014
Telomere	rs871134	T	C	-0.0182986	0.0020263	1.7e-19	81.5508
Telomere	rs4695407	G	A	0.0141511	0.00199925	1.5e-12	50.101
Telomere	rs2282764	G	A	-0.0224234	0.00289392	9.3e-15	60.0385
Telomere	rs7705526	A	C	0.0776022	0.00216124	1e-200	1289.26
Telomere	rs73730598	A	G	0.0273632	0.00439272	4.7e-10	38.8031
Telomere	rs61748181	T	C	-0.059181	0.00595394	2.8e-23	98.7997
Telomere	rs6881568	A	C	0.0169256	0.00207735	3.7e-16	66.3848
Telomere	rs55747751	A	G	-0.0211612	0.00375164	1.7e-08	31.8155
Telomere	rs185174247	A	G	0.0372806	0.00435145	1.1e-17	73.4003
Telomere	rs141214782	TTATC	T	-0.0246687	0.00335723	2e-13	53.9921
Telomere	rs28363070	A	G	0.0755557	0.00959987	3.5e-15	61.9446
Telomere	rs1611236	A	G	-0.0160135	0.00213359	6.1e-14	56.3314
Telomere	rs142730696	TTTTTC	T	0.0216931	0.00301569	6.3e-13	51.7452
Telomere	rs7772289	T	G	0.017549	0.00200003	1.7e-18	76.9895
Telomere	rs2763979	T	C	-0.0277713	0.00208092	1.3e-40	178.107
Telomere	rs80324517	A	G	0.0396515	0.00466286	1.8e-17	72.3127
Telomere	rs201558190	C	T	-0.0181748	0.00217477	6.4e-17	69.8413
Telomere	rs9398196	G	A	-0.0143586	0.00201175	9.5e-13	50.942
Telomere	rs61405042	T	C	-0.0501874	0.00602955	8.5e-17	69.2819
Telomere	rs2538745	C	T	-0.012942	0.002056	3.1e-10	39.6238
Telomere	rs117407747	T	C	0.0450533	0.00611706	1.8e-13	54.246
Telomere	rs1985369	G	A	-0.0311893	0.00300952	3.6e-25	107.403
Telomere	rs13230646	C	T	-0.0173277	0.00232377	8.9e-14	55.6027
Telomere	rs11769630	A	T	-0.0256807	0.00389475	4.3e-11	43.4765
Telomere	rs2056726	A	G	-0.0228078	0.00243638	7.9e-21	87.6348
Telomere	rs7790856	T	C	-0.0437199	0.00220526	1.8e-87	393.042
Telomere	rs4731541	G	C	-0.0206119	0.00205962	1.4e-23	100.153
Telomere	rs117630647	A	G	0.059565	0.00720413	1.4e-16	68.3627
Telomere	rs2306646	C	G	-0.0209417	0.00201898	3.3e-25	107.587
Telomere	rs762679	A	T	0.0310104	0.00285024	1.4e-27	118.373
Telomere	rs11991877	A	T	-0.030138	0.00318686	3.2e-21	89.434
Telomere	rs10112752	A	G	-0.0287522	0.00202518	9.5e-46	201.565
Telomere	rs1023767	A	G	-0.0183732	0.00234772	5e-15	61.2459
Telomere	rs34896435	G	C	0.0154567	0.00206109	6.4e-14	56.2393
Telomere	rs11557154	T	C	-0.0343719	0.00298538	1.1e-30	132.559
Telomere	rs4743037	T	C	0.0147971	0.00238094	5.1e-10	38.6239
Telomere	rs117034449	A	G	0.0374377	0.00667898	2.1e-08	31.4194
Telomere	rs7099229	A	G	-0.0153288	0.00224403	8.4e-12	46.6615
Telomere	rs12412214	A	G	-0.0245174	0.00222685	3.4e-28	121.218
Telomere	rs6584579	G	A	0.0114923	0.00204674	2e-08	31.5274
Telomere	rs9419958	C	T	-0.0810098	0.00293847	2.6e-167	760.033
Telomere	rs77231040	C	G	0.0989303	0.0134649	2e-13	53.9824
Telomere	rs10905255	T	G	-0.0182493	0.00203099	2.6e-19	80.7378
Telomere	rs939916	A	G	0.0241795	0.00216724	6.6e-29	124.475
Telomere	rs10840270	G	C	0.014383	0.00212494	1.3e-11	45.8148
Telomere	rs2293579	A	G	-0.012915	0.00205481	3.3e-10	39.5044
Telomere	rs10768683	G	C	0.0469922	0.00277015	1.5e-64	287.77
Telomere	rs11212631	C	T	-0.0193458	0.00256554	4.7e-14	56.8612
Telomere	rs6590343	G	A	0.0121739	0.00201444	1.5e-09	36.5217
Telomere	rs611646	A	T	-0.0368309	0.00203547	3.5e-73	327.412
Telomere	rs12369950	C	T	-0.0178308	0.00290205	8e-10	37.7513
Telomere	rs79977579	A	C	0.0281517	0.00343182	2.3e-16	67.2915
Telomere	rs10773176	G	A	-0.0172009	0.00228534	5.2e-14	56.6501
Telomere	rs10845387	A	G	-0.0141214	0.00209396	1.5e-11	45.4798
Telomere	rs17445108	A	G	-0.0168922	0.00300983	2e-08	31.4984
Telomere	rs10774624	A	G	0.0149944	0.00205494	2.9e-13	53.2427
Telomere	rs1907702	A	G	0.0150247	0.00242651	5.9e-10	38.3396
Telomere	rs76666449	C	T	0.0295125	0.00333186	8.2e-19	78.4582
Telomere	rs28577594	C	G	0.0187657	0.00224024	5.4e-17	70.1682
Telomere	rs1332941	G	A	0.0256552	0.00273159	5.9e-21	88.2104
Telomere	rs670180	A	T	-0.0115801	0.00203062	1.2e-08	32.5213
Telomere	rs9600019	T	C	0.0127134	0.00213096	2.4e-09	35.5937
Telomere	rs73581419	T	C	0.0229838	0.00324156	1.3e-12	50.2731
Telomere	rs113525195	A	C	-0.0124075	0.00224132	3.1e-08	30.6451
Telomere	rs45604339	T	C	-0.020433	0.00211433	4.3e-22	93.3939
Telomere	rs137901416	A	G	0.04572	0.00332355	4.7e-43	189.238
Telomere	rs1957937	T	A	0.0209365	0.00273361	1.9e-14	58.6591
Telomere	rs3093888	A	G	-0.028973	0.00452459	1.5e-10	41.0042
Telomere	rs34550383	C	CT	-0.0192236	0.00200412	8.6e-22	92.0072
Telomere	rs17677991	G	C	0.0222664	0.00210806	4.4e-26	111.567
Telomere	rs5742915	C	T	0.0193377	0.00202886	1.6e-21	90.8459
Telomere	rs7164950	G	A	0.0129362	0.00204001	2.3e-10	40.2114
Telomere	rs11412296	T	TA	0.0332259	0.00234478	1.4e-45	200.793
Telomere	rs80116508	A	G	-0.0352672	0.00415151	2e-17	72.1655
Telomere	rs76219171	A	G	0.0359839	0.00431741	7.8e-17	69.4656
Telomere	rs2967355	C	A	-0.0461595	0.00238972	4e-83	373.102
Telomere	rs12925933	C	A	-0.0146622	0.00213796	7e-12	47.0326
Telomere	rs111950327	C	G	0.0238271	0.00409406	5.9e-09	33.8715
Telomere	rs450962	G	A	0.0142833	0.00245428	5.9e-09	33.8695
Telomere	rs3785074	G	A	0.023863	0.00220455	2.6e-27	117.168
Telomere	rs76065543	T	C	0.0342843	0.00290708	4.2e-32	139.084
Telomere	rs12932179	G	A	-0.0136257	0.0020276	1.8e-11	45.1599
Telomere	rs182059586	C	T	-0.0571159	0.00680853	4.9e-17	70.3732
Telomere	rs11117354	C	T	0.0232506	0.00219601	3.4e-26	112.098
Telomere	rs9940099	T	G	-0.033609	0.00411613	3.2e-16	66.6704
Telomere	rs56061761	A	G	-0.0203556	0.0022296	6.9e-20	83.3516
Telomere	rs4724	A	G	-0.0547446	0.00312441	9.8e-69	307.006
Telomere	rs12451892	C	T	-0.0116145	0.00207578	2.2e-08	31.3068
Telomere	rs7209057	A	G	0.011819	0.00202865	5.7e-09	33.9428
Telomere	rs59409453	G	A	0.0202133	0.00230175	1.6e-18	77.1184
Telomere	rs111527438	C	T	0.0125	0.00211016	3.1e-09	35.0905
Telomere	rs7221585	T	C	0.0143271	0.00247042	6.7e-09	33.6337
Telomere	rs75664430	G	C	-0.0235179	0.0023186	3.6e-24	102.883
Telomere	rs56799554	G	A	-0.0259793	0.00267858	3e-22	94.0688
Telomere	rs144204502	T	C	-0.100574	0.00913369	3.4e-28	121.249
Telomere	rs150150565	T	C	0.063762	0.00739877	6.8e-18	74.2685
Telomere	rs116863223	A	G	-0.0817874	0.00937157	2.6e-18	76.1637
Telomere	rs16978028	T	A	-0.029945	0.00285068	8.2e-26	110.345
Telomere	rs2276182	G	C	0.0233529	0.00204247	2.8e-30	130.728
Telomere	rs9955360	A	C	-0.0190311	0.00299791	2.2e-10	40.2987
Telomere	rs3891167	G	A	-0.0425685	0.00239551	1.2e-70	315.777
Telomere	rs139669835	T	C	-0.0612563	0.0105346	6.1e-09	33.8116
Telomere	rs11085072	T	C	-0.0131806	0.00236713	2.6e-08	31.0046
Telomere	rs4530278	T	G	0.0138793	0.0020567	1.5e-11	45.54
Telomere	rs8105767	G	A	0.0328384	0.00220117	2.5e-50	222.565
Telomere	rs429358	C	T	0.0173498	0.00277091	3.8e-10	39.2052
Telomere	rs8102497	A	G	-0.0149654	0.0020233	1.4e-13	54.7087
Telomere	rs11699829	A	G	0.0641957	0.00602028	1.5e-26	113.705
Telomere	rs142426306	T	C	-0.0504903	0.00539933	8.7e-21	87.4452
Telomere	rs1291143	C	A	0.0493145	0.0027991	1.8e-69	310.393
Telomere	rs6054257	A	G	-0.0141684	0.00247729	1.1e-08	32.7106
Telomere	rs35640778	A	G	-0.209011	0.00702087	9.59e-195	886.25
Telomere	rs143190905	T	G	-0.0723995	0.00369421	1.6e-85	384.086
Telomere	rs41304832	A	G	0.0611702	0.0093095	5e-11	43.1745
Telomere	rs117512405	A	G	-0.0790134	0.00824611	9.5e-22	91.8128
Telomere	rs28502153	A	C	-0.0215916	0.00206208	1.2e-25	109.637
Telomere	rs6007020	C	T	0.0144904	0.00209637	4.8e-12	47.7777
Telomere	rs131797	T	TAAAAA	0.0243752	0.00236561	6.8e-25	106.172
Telomere	rs1003322	A	C	0.0141734	0.00247546	1e-08	32.7821
*SNP: Single Nucleotide Polymorphism; EA: Effect Allele; OA: Other Allele; Beta: SNP effect size on exposure; Se: standard error; P: P-value; F: F-statistic

## Sheet: Supplementary Table 3
Supplementary Table 3 Palindromic SNPs and Outlier SNPs
Exprosure	Outcome	Palindrome SNPs	Outlier SNPs
BMI	GrimAge	rs10832778	NULL
		rs10858334
		rs10887578
		rs10962550
		rs10984756
		rs11105839
		rs11505821
		rs11736228
		rs12422552
		rs12675063
		rs1285997
		rs12922346
		rs13047416
		rs1330052
		rs138289
		rs1436344
		rs1454687
		rs1521527
		rs156201
		rs1624134
		rs17499593
		rs1784460
		rs189843
		rs2124499
		rs2163188
		rs2174307
		rs2284746
		rs2643452
		rs2875762
		rs3754963
		rs3904244
		rs4589691
		rs4800191
		rs538579
		rs6011457
		rs6235
		rs6512302
		rs6595205
		rs6815910
		rs7025938
		rs7206608
		rs7615297
		rs7761673
		rs8027205
		rs8097672
		rs895330
		rs9304665
		rs9816226
Exprosure	Outcome	Palindrome SNPs	Outlier SNPs
BMI	HannumAge	rs10832778	NULL
		rs10858334
		rs10887578
		rs10962550
		rs10984756
		rs11105839
		rs1144387
		rs11505821
		rs11736228
		rs12422552
		rs12546578
		rs12675063
		rs1285997
		rs12905439
		rs12922346
		rs13047416
		rs1330052
		rs138289
		rs1412235
		rs1436344
		rs1454687
		rs156201
		rs1624134
		rs17499593
		rs1784460
		rs2124499
		rs2163188
		rs2174307
		rs2543132
		rs2643452
		rs2875762
		rs355777
		rs3754963
		rs3904244
		rs3935648
		rs4589691
		rs4800191
		rs486359
		rs538579
		rs6011457
		rs6235
		rs6512302
		rs6595205
		rs6712
		rs6815910
		rs7025938
		rs7206608
		rs754635
		rs7615297
		rs7761673
		rs8027205
		rs8097672
		rs895330
		rs9304665
		rs9816226
Exprosure	Outcome	Palindrome SNPs	Outlier SNPs
BMI	HorvathAge	rs10832778	rs934224
		rs10858334
		rs10887578
		rs10962550
		rs10984756
		rs11105839
		rs1144387
		rs11505821
		rs12422552
		rs12546578
		rs12675063
		rs12905439
		rs12922346
		rs13047416
		rs1330052
		rs138289
		rs1412235
		rs1436344
		rs1454687
		rs1521527
		rs156201
		rs1624134
		rs17499593
		rs1784460
		rs189843
		rs2124499
		rs2163188
		rs2174307
		rs2284746
		rs2543132
		rs2643452
		rs2875762
		rs355777
		rs3754963
		rs3904244
		rs3935648
		rs4589691
		rs4800191
		rs486359
		rs538579
		rs6011457
		rs6235
		rs6512302
		rs6595205
		rs6712
		rs6815910
		rs7025938
		rs7206608
		rs754635
		rs7615297
		rs7761673
		rs7871866
		rs8027205
		rs8097672
		rs895330
		rs9304665
		rs9816226
Exprosure	Outcome	Palindrome SNPs	Outlier SNPs
BMI	PhenoAge	rs10832778	NULL
		rs10858334
		rs10887578
		rs10962550
		rs10984756
		rs11105839
		rs1144387
		rs11505821
		rs11736228
		rs12422552
		rs12546578
		rs12675063
		rs1285997
		rs12905439
		rs12922346
		rs13047416
		rs1330052
		rs138289
		rs1412235
		rs1436344
		rs1454687
		rs1521527
		rs156201
		rs1624134
		rs17499593
		rs1784460
		rs189843
		rs2124499
		rs2163188
		rs2174307
		rs2284746
		rs2543132
		rs2643452
		rs2875762
		rs355777
		rs3754963
		rs3904244
		rs3935648
		rs4589691
		rs4800191
		rs486359
		rs538579
		rs6011457
		rs6235
		rs6512302
		rs6595205
		rs6712
		rs6815910
		rs7025938
		rs7206608
		rs754635
		rs7615297
		rs7761673
		rs7871866
		rs8027205
		rs8097672
		rs895330
		rs9304665
		rs9816226
Exprosure	Outcome	Palindrome SNPs	Outlier SNPs
WCadjBMI	GrimAge	rs1412235	NULL
		rs2867110
Exprosure	Outcome	Palindrome SNPs	Outlier SNPs
WCadjBMI	HannumAge	rs1412235	rs4985155
		rs2867110	rs806794
Exprosure	Outcome	Palindrome SNPs	Outlier SNPs
WCadjBMI	HorvathAge	rs1412235	rs6440003
		rs2867110
Exprosure	Outcome	Palindrome SNPs	Outlier SNPs
WCadjBMI	PhenoAge	rs1412235	NULL
		rs2867110
Exprosure	Outcome	Palindrome SNPs	Outlier SNPs
WCadjBMI	GrimAge	rs2371767	NULL
		rs9491696
Exprosure	Outcome	Palindrome SNPs	Outlier SNPs
WCadjBMI	HannumAge	rs2371767	NULL
		rs9491696
Exprosure	Outcome	Palindrome SNPs	Outlier SNPs
WCadjBMI	HorvathAge	rs2371767	NULL
		rs9491696
Exprosure	Outcome	Palindrome SNPs	Outlier SNPs
WHRadjBMI	GrimAge	rs2371767	NULL
		rs9491696
Exprosure	Outcome	Palindrome SNPs	Outlier SNPs
WHRadjBMI	HannumAge	rs2371767	NULL
		rs9491696
Exprosure	Outcome	Palindrome SNPs	Outlier SNPs
WHRadjBMI	HorvathAge	rs2371767	NULL
		rs9491696
Exprosure	Outcome	Palindrome SNPs	Outlier SNPs
WHRadjBMI	PhenoAge	rs2371767	NULL
		rs9491696
Exprosure	Outcome	Palindrome SNPs	Outlier SNPs
GrimAge	BMI	NULL	NULL
Exprosure	Outcome	Palindrome SNPs	Outlier SNPs
GrimAge	WCadjBMI	NULL	NULL
Exprosure	Outcome	Palindrome SNPs	Outlier SNPs
GrimAge	WHRadjBMI	NULL	NULL
Exprosure	Outcome	Palindrome SNPs	Outlier SNPs
HannumAge	BMI	NULL	NULL
Exprosure	Outcome	Palindrome SNPs	Outlier SNPs
HannumAge	WCadjBMI	NULL	NULL
Exprosure	Outcome	Palindrome SNPs	Outlier SNPs
HannumAge	WHRadjBMI	NULL	NULL
Exprosure	Outcome	Palindrome SNPs	Outlier SNPs
HorvathAge	BMI	rs10949481	rs10732882
			rs10735418
			rs12903325
			rs1488106
			rs4240228
Exprosure	Outcome	Palindrome SNPs	Outlier SNPs
HorvathAge	WCadjBMI	rs10949481	NULL
Exprosure	Outcome	Palindrome SNPs	Outlier SNPs
HorvathAge	WHRadjBMI	rs10949481	NULL
Exprosure	Outcome	Palindrome SNPs	Outlier SNPs
PhenoAge	BMI	rs7228835	rs3829957
			rs6531114
Exprosure	Outcome	Palindrome SNPs	Outlier SNPs
PhenoAge	WCadjBMI	rs7228835	NULL
Exprosure	Outcome	Palindrome SNPs	Outlier SNPs
PhenoAge	WHRadjBMI	rs7228835	NULL
Exprosure	Outcome	Palindrome SNPs	Outlier SNPs
Telomere	BMI	rs2306646	rs1023767
			rs12451892
			rs17677991
			rs2230590
			rs2282764
			rs2293579
			rs2306646
			rs3767952
			rs5742915
			rs9419958
Exprosure	Outcome	Palindrome SNPs	Outlier SNPs
Telomere	WCadjBMI	rs2276182	rs2276182
		rs2306646	rs2293579
		rs4731541	rs4731541
		rs9940099
Exprosure	Outcome	Palindrome SNPs	Outlier SNPs
Telomere	WHRadjBMI	rs2276182	NULL
		rs2306646
		rs4731541
		rs9940099
Exprosure	Outcome	Palindrome SNPs	Outlier SNPs
BMI	Telomere	rs10887578	rs10971709
		rs1144387	rs11066188
		rs138289	rs11713193
		rs1436344	rs11781699
		rs1454687	rs12049202
		rs1521527	rs12369179
		rs189843	rs12593036
		rs2163188	rs12680842
		rs2284746	rs215634
		rs2643452	rs4012234
		rs486359	rs4148155
		rs6011457	rs4148866
		rs6595205	rs4358081
		rs6815910	rs4660443
			rs4671328
			rs6011457
			rs7498665
			rs769449
			rs9304665
			rs9375702
Exprosure	Outcome	Palindrome SNPs	Outlier SNPs
WCadjBMI	Telomere	NULL	rs4788099
			rs6440003
Exprosure	Outcome	Palindrome SNPs	Outlier SNPs
WHRadjBMI	Telomere	rs9491696	rs3786897

## Sheet: Supplementary Table 4
Supplementary Table 4 Results of MR analysis of causal association of obesity with epigenetic age and telomeres
Exposure	Outcome	Method	nSNP	Beta	Se	P	or	or_lci95	or_uci95
BMI	GrimAge	MR Egger	446	0.652961	0.258301	0.0118201	1.92122	1.158	3.18748
		Weighted median	446	0.460978	0.161998	0.00443298	1.58562	1.15426	2.17819
		Inverse variance weighted	446	0.614555	0.0998415	7.49334e-10	1.84883	1.52024	2.24846
		Simple mode	446	0.594459	0.50359	0.238455	1.81205	0.675315	4.86222
		Weighted mode	446	0.452641	0.306658	0.140639	1.57246	0.862079	2.86822
BMI	HannumAge	MR Egger	446	0.216085	0.263238	0.41216	1.24121	0.74092	2.0793
		Weighted median	446	0.293403	0.170947	0.0860994	1.34098	0.959203	1.87472
		Inverse variance weighted	446	0.195957	0.101632	0.0538432	1.21647	0.996763	1.48462
		Simple mode	446	0.098428	0.456794	0.829495	1.10343	0.450729	2.70133
		Weighted mode	446	0.303904	0.277539	0.274111	1.35514	0.786571	2.33469
BMI	HorvathAge	MR Egger	445	0.223372	0.274582	0.41637	1.25029	0.729928	2.1416
		Weighted median	445	0.206518	0.181082	0.254092	1.22939	0.862084	1.75319
		Inverse variance weighted	445	0.190386	0.105923	0.0722716	1.20972	0.982925	1.48884
		Simple mode	445	0.219134	0.485253	0.651786	1.245	0.480965	3.22273
		Weighted mode	445	0.170916	0.3087	0.580089	1.18639	0.647823	2.1727
BMI	PhenoAge	MR Egger	446	0.696128	0.350327	0.0475274	2.00597	1.00953	3.98592
		Weighted median	446	0.673926	0.216984	0.0018971	1.96193	1.28228	3.00181
		Inverse variance weighted	446	0.519764	0.135293	0.000122156	1.68163	1.28993	2.19227
		Simple mode	446	1.33144	0.600465	0.0271041	3.78648	1.16711	12.2846
		Weighted mode	446	0.850338	0.403322	0.0355605	2.34044	1.06165	5.15955
BMI	Telomere	MR Egger	474	-0.0499443	0.0207181	0.0163051	0.951282	0.913427	0.990707
		Weighted median	474	-0.0389987	0.0111936	0.000493941	0.961752	0.940882	0.983085
		Inverse variance weighted	474	-0.040664	0.00781573	1.96263e-07	0.960152	0.945555	0.974973
		Simple mode	474	-0.019707	0.0334903	0.556518	0.980486	0.918193	1.04701
		Weighted mode	474	-0.0348348	0.0188058	0.0645998	0.965765	0.930816	1.00203
WCadjBMI	GrimAge	MR Egger	44	0.313523	0.547946	0.570251	1.36824	0.467455	4.00481
		Weighted median	44	0.38194	0.284046	0.178741	1.46512	0.839633	2.55658
		Inverse variance weighted	44	0.592011	0.202713	0.00349542	1.80762	1.21494	2.68943
		Simple mode	44	0.668746	0.544599	0.226141	1.95179	0.671214	5.6755
		Weighted mode	44	0.528699	0.368868	0.159004	1.69672	0.823424	3.49621
WCadjBMI	HannumAge	MR Egger	42	0.429921	0.481416	0.37718	1.53714	0.598305	3.94913
		Weighted median	42	0.545639	0.282702	0.0535958	1.72571	0.99158	3.00337
		Inverse variance weighted	42	0.440612	0.179961	0.0143502	1.55366	1.09187	2.21076
		Simple mode	42	0.626945	0.505626	0.222048	1.87188	0.694834	5.04285
		Weighted mode	42	0.589279	0.329047	0.0807001	1.80269	0.945867	3.43567
WCadjBMI	HorvathAge	MR Egger	43	0.660763	0.578852	0.260283	1.93627	0.62264	6.02136
		Weighted median	43	0.360122	0.300542	0.230823	1.4335	0.795376	2.5836
		Inverse variance weighted	43	0.330467	0.214589	0.123561	1.39162	0.913815	2.11925
		Simple mode	43	-0.0447578	0.535514	0.933788	0.956229	0.334752	2.73149
		Weighted mode	43	0.332643	0.365765	0.368304	1.39465	0.680957	2.85634
WCadjBMI	PhenoAge	MR Egger	44	0.639234	0.723039	0.381679	1.89503	0.459359	7.81771
		Weighted median	44	0.50088	0.375771	0.182551	1.65017	0.790072	3.44661
		Inverse variance weighted	44	0.741556	0.265263	0.0051812	2.0992	1.24812	3.53062
		Simple mode	44	0.236566	0.728667	0.747016	1.26689	0.303728	5.28437
		Weighted mode	44	0.438031	0.443252	0.328572	1.54965	0.650026	3.69435
WCadjBMI	Telomere	MR Egger	39	-0.0657222	0.0394405	0.104086	0.936391	0.866732	1.01165
		Weighted median	39	-0.0468614	0.0198066	0.0179839	0.95422	0.917886	0.991992
		Inverse variance weighted	39	-0.0358545	0.0154941	0.0206637	0.964781	0.935922	0.994529
		Simple mode	39	-0.00194491	0.0432143	0.964338	0.998057	0.917003	1.08628
		Weighted mode	39	-0.0446347	0.0225279	0.0548264	0.956347	0.915038	0.99952
WHRadjBMI	GrimAge	MR Egger	29	1.63871	1.1184	0.154408	5.14854	0.575016	46.0985
		Weighted median	29	0.320147	0.349831	0.360115	1.37733	0.693834	2.73414
		Inverse variance weighted	29	0.397625	0.2542	0.117765	1.48829	0.904289	2.44943
		Simple mode	29	0.155612	0.682305	0.821251	1.16837	0.306755	4.45012
		Weighted mode	29	0.314826	0.497774	0.532212	1.37002	0.516433	3.63447
WHRadjBMI	HannumAge	MR Egger	29	1.17714	1.27367	0.363562	3.24508	0.267337	39.3907
		Weighted median	29	0.560287	0.36111	0.120765	1.75118	0.862873	3.55396
		Inverse variance weighted	29	0.318881	0.284659	0.262619	1.37559	0.787375	2.40323
		Simple mode	29	-0.19189	0.718152	0.791273	0.825398	0.202004	3.37261
		Weighted mode	29	0.644276	0.624364	0.310955	1.90461	0.560191	6.47552
WHRadjBMI	HorvathAge	MR Egger	29	-0.111295	1.32602	0.93373	0.894675	0.0665167	12.0337
		Weighted median	29	0.467695	0.385738	0.225333	1.59631	0.749498	3.39989
		Inverse variance weighted	29	0.144391	0.293914	0.623236	1.15534	0.649417	2.05538
		Simple mode	29	0.492568	0.756306	0.520174	1.63651	0.371654	7.2061
		Weighted mode	29	0.564119	0.616645	0.368098	1.7579	0.524923	5.88697
WHRadjBMI	PhenoAge	MR Egger	29	0.976382	1.45127	0.506806	2.65483	0.154416	45.6437
		Weighted median	29	0.698081	0.440074	0.112675	2.00989	0.848349	4.7618
		Inverse variance weighted	29	0.680103	0.320833	0.0340226	1.97408	1.05261	3.70223
		Simple mode	29	1.42307	0.743844	0.0660078	4.14984	0.965737	17.8322
		Weighted mode	29	1.039	0.658163	0.125653	2.82638	0.77802	10.2676
WHRadjBMI	Telomere	MR Egger	25	-0.0633816	0.113699	0.582606	0.938585	0.751088	1.17289
		Weighted median	25	-0.028456	0.0273915	0.298869	0.971945	0.92114	1.02555
		Inverse variance weighted	25	-0.0218129	0.0257469	0.396881	0.978423	0.930273	1.02907
		Simple mode	25	0.0208984	0.0539196	0.701739	1.02112	0.918711	1.13494
		Weighted mode	25	0.0259415	0.0465153	0.582216	1.02628	0.936853	1.12424
GrimAge	BMI	MR Egger	3	0.0403758	0.102104	0.760271	1.0412	0.852358	1.27189
		Weighted median	3	-0.0287547	0.00798006	0.000314183	0.971655	0.956575	0.986972
		Inverse variance weighted	3	-0.0318383	0.00578318	3.68493e-08	0.968663	0.957745	0.979706
		Simple mode	3	-0.0265967	0.00944478	0.106362	0.973754	0.955894	0.991948
		Weighted mode	3	-0.0272059	0.00864517	0.0878711	0.973161	0.95681	0.989791
GrimAge	WCadjBMI	MR Egger	4	0.0244339	0.380965	0.954695	1.02473	0.485655	2.1622
		Weighted median	4	-0.0160048	0.0163427	0.327421	0.984123	0.953099	1.01616
		Inverse variance weighted	4	-0.0108024	0.0186344	0.562116	0.989256	0.953777	1.02605
		Simple mode	4	-0.0296519	0.0281761	0.369906	0.970783	0.918625	1.0259
		Weighted mode	4	-0.0323024	0.0284704	0.339001	0.968214	0.915665	1.02378
GrimAge	WHRadjBMI	MR Egger	4	-0.209173	0.255218	0.498584	0.811255	0.491939	1.33784
		Weighted median	4	-0.0033169	0.0142573	0.816036	0.996689	0.969222	1.02493
		Inverse variance weighted	4	-0.0125763	0.0142854	0.378664	0.987502	0.960236	1.01554
		Simple mode	4	-0.000955725	0.0216936	0.967629	0.999045	0.957456	1.04244
		Weighted mode	4	-0.000269464	0.0215155	0.990794	0.999731	0.958448	1.04279
HannumAge	BMI	MR Egger	4	-0.0233552	0.0147982	0.25525	0.976915	0.948988	1.00567
		Weighted median	4	-0.00275424	0.00428992	0.520856	0.99725	0.9889	1.00567
		Inverse variance weighted	4	-0.00146783	0.00397034	0.711607	0.998533	0.990793	1.00633
		Simple mode	4	-0.00636072	0.00690616	0.424965	0.993659	0.9803	1.0072
		Weighted mode	4	-0.00486707	0.00553244	0.443777	0.995145	0.984412	1.00599
HannumAge	WCadjBMI	MR Egger	4	0.00243449	0.037688	0.954371	1.00244	0.931058	1.07929
		Weighted median	4	-0.00653705	0.0103918	0.529309	0.993484	0.973454	1.01393
		Inverse variance weighted	4	-0.00673808	0.00927392	0.467494	0.993285	0.975393	1.0115
		Simple mode	4	-0.0067294	0.0145336	0.674869	0.993293	0.965398	1.02199
		Weighted mode	4	-0.00588469	0.0124601	0.668955	0.994133	0.970148	1.01871
HannumAge	WHRadjBMI	MR Egger	5	0.00937829	0.0587865	0.883386	1.00942	0.899566	1.1327
		Weighted median	5	0.00558756	0.0104505	0.592877	1.0056	0.985215	1.02641
		Inverse variance weighted	5	-0.000246816	0.0121203	0.983753	0.999753	0.976283	1.02379
		Simple mode	5	0.00688193	0.0120082	0.597254	1.00691	0.983484	1.03089
		Weighted mode	5	0.00574411	0.0121688	0.661499	1.00576	0.982056	1.03004
HorvathAge	BMI	MR Egger	5	0.0244392	0.029639	0.470067	1.02474	0.966907	1.08603
		Weighted median	5	0.00845535	0.00481218	0.0789053	1.00849	0.999024	1.01805
		Inverse variance weighted	5	0.0114472	0.0036862	0.0019001	1.01151	1.00423	1.01885
		Simple mode	5	0.00694524	0.00685879	0.368524	1.00697	0.993523	1.0206
		Weighted mode	5	0.00703784	0.00637911	0.331822	1.00706	0.99455	1.01973
HorvathAge	WCadjBMI	MR Egger	10	-0.0463096	0.0618604	0.475521	0.954746	0.845729	1.07782
		Weighted median	10	-0.000692754	0.00932266	0.940765	0.999307	0.981214	1.01774
		Inverse variance weighted	10	0.00898171	0.00789559	0.255304	1.00902	0.993527	1.02476
		Simple mode	10	3.316e-05	0.0135814	0.998105	1.00003	0.973764	1.02701
		Weighted mode	10	-0.00128385	0.0121222	0.917978	0.998717	0.975268	1.02273
HorvathAge	WHRadjBMI	MR Egger	10	-0.0305009	0.0503976	0.561813	0.96996	0.878728	1.07066
		Weighted median	10	0.00170146	0.00852266	0.841762	1.0017	0.985109	1.01858
		Inverse variance weighted	10	0.00451421	0.00646483	0.485007	1.00452	0.991876	1.01733
		Simple mode	10	0.000478131	0.0133967	0.972309	1.00048	0.97455	1.0271
		Weighted mode	10	0.000329219	0.0127941	0.980033	1.00033	0.975556	1.02573
PhenoAge	BMI	MR Egger	3	-0.00293327	0.00801743	0.776715	0.997071	0.981525	1.01286
		Weighted median	3	0.00570668	0.0037766	0.130772	1.00572	0.998306	1.0132
		Inverse variance weighted	3	0.00747145	0.00338102	0.0271177	1.0075	1.00085	1.0142
		Simple mode	3	0.00542715	0.00499998	0.391143	1.00544	0.995637	1.01534
		Weighted mode	3	0.00520719	0.00424175	0.344474	1.00522	0.996898	1.01361
PhenoAge	WCadjBMI	MR Egger	5	-0.000985591	0.0210694	0.96563	0.999015	0.9586	1.04113
		Weighted median	5	-0.00446552	0.00885111	0.6139	0.995544	0.978422	1.01297
		Inverse variance weighted	5	0.00118213	0.00697297	0.86538	1.00118	0.987593	1.01496
		Simple mode	5	-0.00615216	0.0134405	0.670904	0.993867	0.968027	1.0204
		Weighted mode	5	-0.00714519	0.0136122	0.627393	0.99288	0.966741	1.01973
PhenoAge	WHRadjBMI	MR Egger	5	0.0180037	0.0218521	0.470396	1.01817	0.975479	1.06272
		Weighted median	5	0.00851684	0.00903575	0.3459	1.00855	0.990849	1.02657
		Inverse variance weighted	5	0.000320508	0.00802408	0.968138	1.00032	0.984711	1.01618
		Simple mode	5	0.0132282	0.0143339	0.40831	1.01332	0.985244	1.04219
		Weighted mode	5	0.0129494	0.0141213	0.411023	1.01303	0.98538	1.04146
Telomere	BMI	MR Egger	41	-0.00276147	0.0520693	0.957975	0.997242	0.900489	1.10439
		Weighted median	41	-0.0240949	0.0232481	0.300003	0.976193	0.93271	1.0217
		Inverse variance weighted	41	-0.0138104	0.0220904	0.531855	0.986285	0.944493	1.02993
		Simple mode	41	-0.0798645	0.0534157	0.142724	0.923241	0.831471	1.02514
		Weighted mode	41	-0.0225721	0.0327887	0.495167	0.977681	0.916826	1.04258
Telomere	WCadjBMI	MR Egger	49	-0.0270783	0.0674564	0.689931	0.973285	0.852747	1.11086
		Weighted median	49	-0.0245972	0.0457089	0.590489	0.975703	0.892091	1.06715
		Inverse variance weighted	49	0.0194189	0.0318086	0.541535	1.01961	0.957982	1.0852
		Simple mode	49	-0.0363355	0.0841141	0.667691	0.964317	0.81775	1.13715
		Weighted mode	49	-0.0446054	0.0525599	0.400284	0.956375	0.862756	1.06015
Telomere	WHRadjBMI	MR Egger	50	-0.0556383	0.0678949	0.416565	0.945881	0.828025	1.08051
		Weighted median	50	0.0136484	0.0439439	0.756115	1.01374	0.930083	1.10493
		Inverse variance weighted	50	0.0254334	0.0325026	0.433919	1.02576	0.962451	1.09323
		Simple mode	50	0.0686041	0.0947786	0.472609	1.07101	0.889441	1.28965
		Weighted mode	50	-0.0427797	0.0508168	0.403967	0.958122	0.867291	1.05847

## Sheet: Supplementary Table 5
Supplementary Table 5 Heterogeneity and pleiotropy of Obesity and Epigenetic age
Exposure	Outcome	Q-statistics		Pleiotropic test
		MR egger	IVW	Egger_intercept	p value
BMI	HannumAge	Q=488.53597227	Q=488.5435351	-0.00035605	0.933964
		P=0.07085045	P=0.0754026
BMI	HorvathAge	Q=498.27959721	Q=498.29867442	-0.00058339	0.896441
		P=0.03536097	P=0.0379567
BMI	GrimAge	Q=459.27817546	Q=459.30507192	-0.00067977	0.871969
		P=0.29831692	P=0.30968158
BMI	PhenoAge	Q=525.80161913	Q=526.15445746	-0.00311932	0.585447
		P=0.00446622	P=0.00476274
WCadjBMI	HannumAge	Q=37.6576221	Q=37.65819536	0.0003245	0.981017
		P=0.57620264	P=0.61995282
WCadjBMI	HorvathAge	Q=56.07243451	Q=56.58990345	-0.0099751	0.541875
		P=0.05853802	P=0.06569062
WCadjBMI	GrimAge	Q=54.27705775	Q=54.66482087	0.00836589	0.586748
		P=0.0970126	P=0.1093935
WCadjBMI	PhenoAge	Q=58.15769932	Q=58.18985995	0.00306584	0.879602
		P=0.04969529	P=0.06090968
WHRadjBMI	HannumAge	Q=36.94614753	Q=37.60081116	-0.021684	0.495042
		P=0.09607703	P=0.10619209
WHRadjBMI	HorvathAge	Q=37.58135778	Q=37.63588252	0.0064594	0.844589
		P=0.08471719	P=0.10548784
WHRadjBMI	GrimAge	Q=27.91890838	Q=29.2608386	-0.0313775	0.264629
		P=0.41516363	P=0.39938857
WHRadjBMI	PhenoAge	Q=28.87863548	Q=28.92558924	-0.00748077	0.835614
		P=0.36680879	P=0.41630946

## Sheet: Supplementary Table 6
Supplementary Table 6 Heterogeneity and pleiotropy of Obesity and Telomere
Exposure	Outcome	Q-statistics		Pleiotropic test
		MR egger	IVW	Egger_intercept	p value
BMI	Telomere	Q=698.99150037	Q=699.33802614	0.000161434	0.628802
		P<0.00000001	P<0.00000001
WCadjBMI	Telomere	Q=56.54568226	Q=57.58366458	0.000925034	0.415146
		P=0.02079899	P=0.02168003
WHRadjBMI	Telomere	Q=50.09379336	Q=50.40126521	0.00104236	0.710562
		P=0.00089557	P=0.00125857

## Sheet: Supplementary Table 7
Supplementary Table 7 Heterogeneity and pleiotropy of Epigenetic age and Obesity
Exposure	Outcome	Q-statistics		Pleiotropic test
		MR egger	IVW	Egger_intercept	p value
HannumAge	BMI	Q=1.24033489	Q=3.56885202	-0.00655762	0.934621
		P=0.53785437	P=0.31194142
HorvathAge	BMI	Q=3.34791296	Q=3.56610406	-0.00297761	0.688299
		P=0.34102953	P=0.46789852
GrimAge	BMI	Q=1.45222254	Q=2.18175801	-0.013277	0.607467
		P=0.22817166	P=0.33592109
PhenoAge	BMI	Q=0.01503705	Q=2.0522955	0.00566134	0.389061
		P=0.90240356	P=0.35838489
HannumAge	WCadjBMI	Q=1.19428115	Q=1.25733355	-0.00261067	0.825178
		P=0.55038317	P=0.73928870
HorvathAge	WCadjBMI	Q=11.56658862	Q=12.74118666	0.0124365	0.393735
		P=0.17161424	P=0.17467123
GrimAge	WCadjBMI	Q=7.41282472	Q=7.44464616	0.00624415	0.266551
		P=0.02456550	P=0.05899792
PhenoAge	WCadjBMI	Q=3.97914369	Q=3.99557015	0.00093068	0.918418
		P=0.26372506	P=0.40660570
HannumAge	WHRadjBMI	Q=7.73506180	Q=7.80829266	-0.00270495	0.876888
		P=0.05181658	P=0.09885854
HorvathAge	WHRadjBMI	Q=4.49088751	Q=4.98168024	0.00786117	0.503436
		P=0.81034409	P=0.83590231
GrimAge	WHRadjBMI	Q=3.56870223	Q=4.63133845	0.0365514	0.520996
		P=0.16790598	P=0.20087014
PhenoAge	WHRadjBMI	Q=4.37111522	Q=5.48480714	-0.00754179	0.446319
		P=0.22407867	P=0.24106818

## Sheet: Supplementary Table 8
Supplementary Table 8 Heterogeneity and pleiotropy of Telomere age and Obesity
Exposure	Outcome	Q-statistics		Pleiotropic test
		MR egger	IVW	Egger_intercept	p value
Telomere	BMI	P=106.22640751	P=106.37676874	-0.00027665	0.815473
		Q=0.40000000	Q=0.60000000
Telomere	WCadjBMI	P=57.48127014	P=58.23024052	0.00124609	0.43781
		Q=0.14064986	Q=0.14801970
Telomere	WHRadjBMI	P=62.95517766	P=65.36910489	0.00214486	0.18124
		Q=0.07240809	Q=0.05887002
